# Supplementary material for: Anionic metabolite biosynthesis enhanced by potassium under dark, anaerobic conditions in cyanobacteria
Source: Sci Rep. 2016 Aug 31;6:32354. doi: 10.1038/srep32354 (PMC5006033; doi:10.1038/srep32354)
Supplement: Supplementary Information [file srep32354-s2.xls]

## Sheet: Sheet1
Table S1	Data of metabolome analysis
LC-MS/MS analysis
Average	Glucose-6-P	Ribose-5-P	Sedoheptulose-7-P	Fructose-6-P	Glucose-1-P	Glyceraldehyde-3-P	Xylulose-5-P	Ribulose-5-P	6-Phosphogluconate	ADP-Glu	RuBP	DHAP	Fructose-1,6-bis-P
GT_Aerobic	100	100	100	100	100	100	100	100	100	100	100	100	100
GT_Anaerobic -K	34.8146	107.185	22.3125	63.798	24.868	258.338	282.75	211.464	100.955	0.481892	186.448	985.448	1449.92
GT_Anaerobic +K	57.1964	95.7775	70.8558	117.852	62.8983	539.537	227.126	200.618	95.0216	13.6882	310.787	1682.93	4336.46
1299E_Aerobic	103.085	103.271	80.2826	106.026	85.2004	85.2788	87.2488	84.5804	76.168	76.2163	235.863	185.488	58.1833
1299E_Anaerobic -K	92.2942	134.825	44.3641	135.893	93.6909	351.468	336.819	298.282	147.825	3.21565	165.808	1125.51	2127.08
1299E_Anaerobic +K	105.963	122.93	59.9509	206.473	139.013	534.244	207.881	196.183	127.434	8.72185	376.71	2077.21	5859.07
t-test GT -KCl vs +KCl	0.193118	0.394349	0.21013	0.12138	0.166956	0.0059817	0.15649	0.836276	0.795268	0.208384	0.174708	0.0170335	0.0280237
t-test GT vs 1299E +KCl	0.182632	0.296395	0.878224	0.219336	0.208165	0.874202	0.652561	0.952916	0.147932	0.175299	0.572467	0.159424	0.0779048
SD	Glucose-6-phosphate	Ribose-5-phosphate	Sedoheptulose-7-phosphate	Fructose-6-phosphate	Glucose-1-phosphate	Glyceraldehyde-3-phosphate	Xylulose-5-phosphate	Ribulose-5-phosphate	6-Phosphogluconate	ADP-Glu	RuBP	Dihydroxyacetonephosphate	Fructose-1,6-bis-phosphate
GT_Aerobic	8.1	6.7	12.1	9	33.5	17.2	36.4	44.4	26.5	37.1	4.6	8.9	56.2
GT_Anaerobic -K	7.86096	12.2736	2.92331	16.3186	6.84851	33.2799	16.7719	24.6244	12.0876	0.834661	53.1167	70.0205	392.188
GT_Anaerobic +K	12.6907	13.3203	46.2663	19.6635	31.7545	27.9787	27.1366	66.2869	22.6623	13.2961	74.6634	100.8	462.842
1299E_Aerobic	8.92743	20.2742	4.51222	3.9648	25.0687	73.1893	18.3925	22.6786	6.20078	27.27	51.4323	16.2524	13.8216
1299E_Anaerobic -K	56.1966	29.2135	27.8385	77.7071	55.3788	122.098	52.1126	31.0198	27.031	3.29785	21.0351	276.121	798.093
1299E_Anaerobic +K	29.4535	29.9248	67.4868	69.1036	40.2167	46.3859	37.011	48.9542	25.707	2.03899	107.404	219.361	1182.36
GC-MS
Average	3-PG/2-PG	Phosphoenolpyruvate	Pyruvate	Acetyl CoA	Lactate	2-OG	Citrate	Isocitrate	Succinate	Fumarate	Malate
GT_Aerobic	100	100	100	100	100	100	100	100	100	100	100
GT_Anaerobic -K	72.6843	51.0489	13.1745	40.8596	81.2289	86.0599	62.3405	94.6044	74.1424	131.978	117.581
GT_Anaerobic +K	83.3905	51.123	107.742	42.866	208.737	510.936	71.5313	86.2454	1187.07	2925	3285.17
1299E_Aerobic	106.325	115.798	72.5696	23.1	100.533	117.653	108.848	109.465	75.3468	101.78	97.0515
1299E_Anaerobic -K	45.5012	24.8055	33.6717	49.9871	273.277	46.9666	95.1897	117.963	364.928	735.746	515.126
1299E_Anaerobic +K	68.5303	35.9513	134.839	59.7065	688.013	299.643	181.187	189.997	2763.17	6338.49	6991.13
t-test GT -KCl vs +KCl	0.208384	0.9976	0.0108577	0.795341	0.117603	0.0199604	0.316829	0.48626	0.00695416	0.00363418	0.000440601
t-test GT vs 1299E +KCl	0.526564	0.384452	0.352753	0.168302	0.0773549	0.0265687	0.0702362	0.0382027	0.0131267	0.081504	0.0792293
SD	3-Phosphoglycerate/2-Phosphoglycerate	Phosphoenolpyruvate	Pyruvate	Acetyl CoA	Lactate	2-OG	Citrate	Isocitrate	Succinate	Fumarate	Malate
GT_Aerobic	15.8	2.3	31.4275	83.1	18.7912	7.21103	17.2436	7.27113	42.9436	13.0701	45.6503
GT_Anaerobic -K	21.2841	31.1164	4.45389	3.72395	34.0904	85.1564	20.5009	6.88023	6.9231	11.4526	30.3326
GT_Anaerobic +K	10.4643	7.11131	19.4383	8.51335	57.116	90.6546	17.411	18.1747	163.028	287.654	116.689
1299E_Aerobic	10.9726	15.73	44.8664	5.11661	35.462	22.569	17.6516	10.4761	3.58918	29.4914	34.8155
1299E_Anaerobic -K	7.1258	5.06622	37.5292	10.3378	51.9961	13.4156	24.6434	21.6216	338.626	728.611	445.745
1299E_Anaerobic +K	18.3575	17.4008	58.1227	6.21161	235.695	29.8018	53.7208	38.009	424.386	1749.88	1824.22
